# Supplementary material for: Two new species of endemic Ecuadorean Amaryllidaceae (Asparagales, Amaryllidaceae, Amarylloideae, Eucharideae)
Source: PhytoKeys. 2015 Apr 2;(48):1–9. doi: 10.3897/phytokeys.48.4399 (PMC4408727; doi:10.3897/phytokeys.48.4399)
Supplement: XML Treatment for Stenomesson ecuadorense [file phytokeys.48.4399-treatment1.xml]

<!DOCTYPE tp:taxon-treatment
  PUBLIC "-//TaxonX//DTD Taxonomic Treatment Publishing DTD v0 20100105//EN" "tax-treatment-NSO.dtd">
<tp:taxon-treatment xmlns:tp="http://www.plazi.org/taxpub"><tp:treatment-meta><kwd-group><label>Taxon classification</label><kwd><named-content content-type="kingdom">Plantae</named-content></kwd><kwd><named-content content-type="order">Asparagales</named-content></kwd><kwd><named-content content-type="family">Amaryllidaceae</named-content></kwd></kwd-group><mixed-citation publication-type="journal"><person-group><name><surname>Meerow</surname><given-names>Alan W.</given-names></name><name><surname>Jost</surname><given-names>Lou</given-names></name><name><surname>Oleas</surname><given-names>Nora</given-names></name></person-group><article-title>Two new species of endemic Ecuadorean <tp:taxon-name><tp:taxon-name-part taxon-name-part-type="family">Amaryllidaceae</tp:taxon-name-part></tp:taxon-name> (<tp:taxon-name><tp:taxon-name-part taxon-name-part-type="order">Asparagales</tp:taxon-name-part></tp:taxon-name>, <tp:taxon-name><tp:taxon-name-part taxon-name-part-type="family">Amaryllidaceae</tp:taxon-name-part></tp:taxon-name>, <tp:taxon-name><tp:taxon-name-part taxon-name-part-type="subfamily">Amarylloideae</tp:taxon-name-part></tp:taxon-name>, <tp:taxon-name><tp:taxon-name-part taxon-name-part-type="tribe">Eucharideae</tp:taxon-name-part></tp:taxon-name>)</article-title><source>PhytoKeys</source><day>2</day><month>4</month><year>2015</year><volume>2015</volume><issue>48</issue><fpage>1</fpage><lpage>9</lpage><pub-id pub-id-type="doi">10.3897/phytokeys.48.4399</pub-id></mixed-citation></tp:treatment-meta><tp:nomenclature><tp:taxon-name>
                        <tp:taxon-name-part taxon-name-part-type="genus">Stenomesson</tp:taxon-name-part>
                        <tp:taxon-name-part taxon-name-part-type="species">ecuadorense</tp:taxon-name-part>
                        <object-id xmlns:xlink="http://www.w3.org/1999/xlink" content-type="ipni" xlink:type="simple">urn:lsid:ipni.org:names:77146127-1</object-id>
                    </tp:taxon-name><tp:taxon-authority>Meerow, Oleas &amp; Jost</tp:taxon-authority><tp:taxon-status xmlns:xlink="http://www.w3.org/1999/xlink" xlink:type="simple">sp. nov.</tp:taxon-status><xref ref-type="fig" rid="F1">Fig. 1</xref></tp:nomenclature><tp:treatment-sec sec-type="Diagnosis"><title>Diagnosis.</title><p><italic><tp:taxon-name><tp:taxon-name-part taxon-name-part-type="genus">Stenomesson</tp:taxon-name-part> <tp:taxon-name-part taxon-name-part-type="species">ecuadorense</tp:taxon-name-part></tp:taxon-name></italic> (Fig. <xref ref-type="fig" rid="F1">1</xref>) appears closely related to the Peruvian <italic><tp:taxon-name><tp:taxon-name-part taxon-name-part-type="genus">Stenomesson</tp:taxon-name-part> <tp:taxon-name-part taxon-name-part-type="species">miniatum</tp:taxon-name-part></tp:taxon-name></italic> (Herb.) <xref ref-type="bibr" rid="B13">Ravenna (1978</xref>; Fig. 2A) and <italic><tp:taxon-name><tp:taxon-name-part taxon-name-part-type="genus">Stenomesson</tp:taxon-name-part> <tp:taxon-name-part taxon-name-part-type="species">campanulatum</tp:taxon-name-part></tp:taxon-name></italic> <xref ref-type="bibr" rid="B2">Meerow (1985</xref>; Fig. 2B) by flower color and adherence of the staminal corona to the floral tube, consisting of six long teeth interposed between the free filaments, but differs from them by the moist habitat, occurence on limestone and relatively low elevation (Table <xref ref-type="table" rid="T1">1</xref>). <italic><tp:taxon-name><tp:taxon-name-part taxon-name-part-type="genus">Stenomesson</tp:taxon-name-part> <tp:taxon-name-part taxon-name-part-type="species">miniatum</tp:taxon-name-part></tp:taxon-name></italic> has an urceolate corolla. <italic><tp:taxon-name><tp:taxon-name-part taxon-name-part-type="genus">Stenomesson</tp:taxon-name-part> <tp:taxon-name-part taxon-name-part-type="species">campanulatum</tp:taxon-name-part></tp:taxon-name></italic> has a non-patent limb and long-exserted stamens. The perianth of <italic><tp:taxon-name><tp:taxon-name-part taxon-name-part-type="genus">Stenomesson</tp:taxon-name-part> <tp:taxon-name-part taxon-name-part-type="species">ecuadorense</tp:taxon-name-part></tp:taxon-name></italic> has flaring tepals as does <italic><tp:taxon-name><tp:taxon-name-part taxon-name-part-type="genus">Stenomesson</tp:taxon-name-part> <tp:taxon-name-part taxon-name-part-type="species">miniatum</tp:taxon-name-part></tp:taxon-name></italic>, but is long campanulate in morphlogy.</p><fig id="F1" position="float" orientation="portrait"><label>Figure 1.</label><caption><p><italic><tp:taxon-name><tp:taxon-name-part taxon-name-part-type="genus">Stenomesson</tp:taxon-name-part> <tp:taxon-name-part taxon-name-part-type="species">ecuadorense</tp:taxon-name-part></tp:taxon-name></italic>. <bold>A–C</bold> Plants in habit on limestone cliff <bold>D–G</bold> Inflorescence and flowers. Arrow in <bold>G</bold> denotes androecial teeth interposed between the free filaments <bold>H</bold> Plants in fruit in habitat <bold>I</bold> Distribution in Ecuador (black star). Map courtesy of <ext-link xmlns:xlink="http://www.w3.org/1999/xlink" ext-link-type="uri" xlink:href="http://www.freeworldmaps.net" xlink:type="simple">www.freeworldmaps.net</ext-link>. The apparent yellowish stripes in Fig. 1F are artifacts of camera flash reflectance and are not visible by eye.</p></caption><graphic xmlns:xlink="http://www.w3.org/1999/xlink" xlink:href="phytokeys-048-001-g001.jpg" position="float" orientation="portrait" xlink:type="simple" id="oo_41391.jpg"/></fig><table-wrap id="T1" position="float" orientation="portrait"><label>Table 1.</label><caption><p>Contrasting features of <italic><tp:taxon-name><tp:taxon-name-part taxon-name-part-type="genus">Stenomesson</tp:taxon-name-part> <tp:taxon-name-part taxon-name-part-type="species">ecuadorense</tp:taxon-name-part></tp:taxon-name></italic>, <italic><tp:taxon-name><tp:taxon-name-part taxon-name-part-type="genus">Stenomesson</tp:taxon-name-part> <tp:taxon-name-part taxon-name-part-type="species">campanulatum</tp:taxon-name-part></tp:taxon-name></italic> and <italic><tp:taxon-name><tp:taxon-name-part taxon-name-part-type="genus">Stenomesson</tp:taxon-name-part> <tp:taxon-name-part taxon-name-part-type="species">miniatum</tp:taxon-name-part></tp:taxon-name></italic>.</p></caption><table rules="all"><tbody><tr><th rowspan="1" colspan="1">Character</th><th rowspan="1" colspan="1"><italic><tp:taxon-name><tp:taxon-name-part taxon-name-part-type="genus">Stenomesson</tp:taxon-name-part> <tp:taxon-name-part taxon-name-part-type="species">ecuadorense</tp:taxon-name-part></tp:taxon-name></italic></th><th rowspan="1" colspan="1"><italic><tp:taxon-name><tp:taxon-name-part taxon-name-part-type="genus">Stenomesson</tp:taxon-name-part> <tp:taxon-name-part taxon-name-part-type="species">campanulatum</tp:taxon-name-part></tp:taxon-name></italic></th><th rowspan="1" colspan="1"><italic><tp:taxon-name><tp:taxon-name-part taxon-name-part-type="genus">Stenomesson</tp:taxon-name-part> <tp:taxon-name-part taxon-name-part-type="species">miniatum</tp:taxon-name-part></tp:taxon-name></italic></th></tr><tr><td rowspan="1" colspan="1">Pedicel length</td><td rowspan="1" colspan="1">19–28 mm</td><td rowspan="1" colspan="1">25–40 mm</td><td rowspan="1" colspan="1">12–25 mm</td></tr><tr><td rowspan="1" colspan="1">Perianth morphology</td><td rowspan="1" colspan="1">Long-campanulate</td><td rowspan="1" colspan="1">Campanulate</td><td rowspan="1" colspan="1">Urceolate</td></tr><tr><td rowspan="1" colspan="1">Limb morphology</td><td rowspan="1" colspan="1">Flaring</td><td rowspan="1" colspan="1">Non-patent</td><td rowspan="1" colspan="1">Flaring, apically recurved</td></tr><tr><td rowspan="1" colspan="1">Exsertion of stamens beyond perianth</td><td rowspan="1" colspan="1">ca. 10 mm</td><td rowspan="1" colspan="1">25–30 mm</td><td rowspan="1" colspan="1">5–10 mm</td></tr><tr><td rowspan="1" colspan="1">Elevation</td><td rowspan="1" colspan="1">&lt; 1300 m</td><td rowspan="1" colspan="1">2200–2600 m</td><td rowspan="1" colspan="1">2500–3500 m</td></tr></tbody></table></table-wrap></tp:treatment-sec><tp:treatment-sec sec-type="Type"><title>Type.</title><p>ECUADOR: Zamora-Chinchipe, Tapala, on limestone cliffs above Río San Luis, near its confluence with the Río Numbala; <named-content xmlns:xlink="http://www.w3.org/1999/xlink" content-type="dwc:verbatimCoordinates" xlink:type="simple">4°32.478'S, 79°03.985'W</named-content>, ca. 1295 m elevation, 18 March 2006 (observed in flower and fruit; specimens made from flowering cultivated plants 10 Apr 2012), <italic>Lou Jost</italic> 7949 (Holotype: QCA!, Isotypes: QCNE!, HUTI!, MO!, NA!, NY!).</p></tp:treatment-sec><tp:treatment-sec sec-type="Description"><title>Description.</title><p>Geophytic, hysteranthous, perennial from tunicate bulbs. Bulbs globose to ovoid, offsetting readily, tunics brown, 2–4 cm diam, apically forming a neck 1–5 cm long. Leaves (Fig. <xref ref-type="fig" rid="F1">1A–C</xref>) 1–2 per bulb, glabrous, 18.5–30 cm long, tapering at base to a ca. 5 cm long hemiterete pseudopetiole; lamina lanceolate, sometimes slightly falcate, 14–14.5 × 1.8–3.0 cm wide at the middle, midrib inconspicuous adaxially, prominent abaxially, acute at apex, Royal Horticultural Society Color Chart (RHSCC, <xref ref-type="bibr" rid="B14">Royal Horticultural Society 1995</xref>) green 137A adaxially, 137D abaxially. Inflorescence scapose, 1–4 flowered, scape 25–30 cm tall, 3.7–3.9 mm diam, terete, glaucous, solid for most of its length with a narrow lumen apically, terminated by 2 marcescent ovate-lanceolate bracts enclosing the buds in the early stages of elongation, 20.9–21.6 mm long, 3.4–3.6 mm wide at base, 6 mm wide at middle, acute at apex. Flowers (Fig. <xref ref-type="fig" rid="F1">1D–G</xref>) pendulous via the spreading pedicels and curvature of the tube, 3.6–4 cm long from base of ovary to limb apex; pedicels 19–28 × ca. 0.5 mm. Perianth (Fig. <xref ref-type="fig" rid="F1">1D, E</xref>) actinomorphic, cylindrical proximally, distally campanulate, consisting of six tepals in two whorls, fused below the throat into a tube that is 2.7–3 mm diam, cylindrical, and green in the proximal 1–1.2 cm, constricting to 1.8–2.3 mm in its distal 3–4 mm <!--PageBreak-->before abruptly dilating to 7.3 mm and becoming orange (RHSCC orange red 33A). Limb of free tepals (Fig. <xref ref-type="fig" rid="F1">1F</xref>) spreading ca. 60° from the throat, 1.7–1.9 cm wide; outer tepals 9.8–10.6 mm × 4.8–5.6 mm (at middle), acute, with a white, papillose apiculum; inner tepals 7.5–8.5 mm long, 6.5–7 mm wide, minutely apiculate. Stamens joined at base into an inconspicuous membranous staminal corona in the form of six 0.8–1.0 cm long lanceolate, acute teeth, fused to the perianth tube except for the apical 1.0 mm of each tooth (Fig. <xref ref-type="fig" rid="F1">1G</xref>), with the filaments inserted between; free filaments filiform, light orange for their proximal third, then white in their distal 2/3, 1.7–1.8 cm long, exserted ca. 1 cm beyond the limb; anthers 1.8–2 mm long, oblong, dorsifixed, introrse; pollen yellow. Style 3.5–3.7 cm long, exserted 5–6 mm past stamens, orange, fading to light orange distally; stigma obscurely tri-lobed, 1–1.4 mm wide. Ovary ellipsoid, ca. 6.7 mm long, ca. 3.2 mm wide, ovules 20 or more per locule, axile in placentation. Mature fruit (Fig. <xref ref-type="fig" rid="F1">1H</xref>) a trigonous, papery, tri-loculicidal capsule ca. 1 cm long and 1.5 cm wide; seeds numerous, papyraceous, flattened, shortly obliquely winged, with a dark brown phytomelanous testa.</p></tp:treatment-sec><tp:treatment-sec sec-type="Distribution and ecology"><title>Distribution and ecology.</title><p><italic><tp:taxon-name><tp:taxon-name-part taxon-name-part-type="genus">Stenomesson</tp:taxon-name-part> <tp:taxon-name-part taxon-name-part-type="species">ecuadorense</tp:taxon-name-part></tp:taxon-name></italic> is so far only known from the type locality in southern Ecuador (Fig. <xref ref-type="fig" rid="F1">1I</xref>) where it grows on what appear to be limestone cliffs above the Río San Luis, just below 1300 m. It was first found by LJ in 2006 and subsequently examined in the field by AM and NO in 2009. As so far known, the species is restricted to these cliffs where it grows in cracks, crevices and narrow shelves on the rock where pockets of humus accumulate. We estimate the population that we observed to consist of several hundred individuals. The full extent of occurrence is not yet known.</p></tp:treatment-sec><tp:treatment-sec sec-type="Etymology"><title>Etymology.</title><p>The species is named for the nation of Ecuador, to where it so far appears to be endemic.</p></tp:treatment-sec><tp:treatment-sec sec-type="Additional material examined"><title>Additional material examined.</title><p>ECUADOR: Zamora Chinchipe, same locality as type, 1254 m elev., <named-content xmlns:xlink="http://www.w3.org/1999/xlink" content-type="dwc:verbatimCoordinates" xlink:type="simple">04°33'38"S, 79°04'39"W</named-content>, flowering. 23 June 2014, Pérez A. J., et al. 7260 (QCA).</p></tp:treatment-sec><tp:treatment-sec sec-type="Notes"><title>Notes.</title><p>The genus <italic><tp:taxon-name><tp:taxon-name-part taxon-name-part-type="genus">Stenomesson</tp:taxon-name-part></tp:taxon-name></italic> Herb. (<italic>sensu</italic> <xref ref-type="bibr" rid="B10">Meerow et al. 2000</xref>) includes about 15 spp., and is primarily found in Peru, with only <italic><tp:taxon-name><tp:taxon-name-part taxon-name-part-type="genus">Stenomesson</tp:taxon-name-part> <tp:taxon-name-part taxon-name-part-type="species">aurantiacum</tp:taxon-name-part></tp:taxon-name></italic> Herb. previously reported from Ecuador (<xref ref-type="bibr" rid="B6">Meerow 1990</xref>). The genus usually occurs in seasonally dry, grassy vegetation or at the margins of cloud forest above 2000 m elevation, but is also found in Peruvian inter-Andean valleys below 2000 m (<xref ref-type="bibr" rid="B9">Meerow and van der Werff 2004</xref>), and the loma formations along the coast of Peru. The new species, <italic><tp:taxon-name><tp:taxon-name-part taxon-name-part-type="genus">Stenomesson</tp:taxon-name-part> <tp:taxon-name-part taxon-name-part-type="species">ecuadorense</tp:taxon-name-part></tp:taxon-name></italic>, is found below 1300 m elevation in relatively wet habitat.</p><!--PageBreak--><p><italic><tp:taxon-name><tp:taxon-name-part taxon-name-part-type="genus">Stenomesson</tp:taxon-name-part> <tp:taxon-name-part taxon-name-part-type="species">ecuadorense</tp:taxon-name-part></tp:taxon-name></italic> appears closely related to <italic><tp:taxon-name><tp:taxon-name-part taxon-name-part-type="genus">Stenomesson</tp:taxon-name-part> <tp:taxon-name-part taxon-name-part-type="species">miniatum</tp:taxon-name-part></tp:taxon-name></italic> (Peru, Bolivia; Fig. <xref ref-type="fig" rid="F2">2A</xref>) and <italic><tp:taxon-name><tp:taxon-name-part taxon-name-part-type="genus">Stenomesson</tp:taxon-name-part> <tp:taxon-name-part taxon-name-part-type="species">campanulatum</tp:taxon-name-part></tp:taxon-name></italic> Meerow (Peru; Fig. <xref ref-type="fig" rid="F2">2B</xref>) by the orange flower color and fusion of the staminal corona to the floral tube, but differs from them (Table <xref ref-type="table" rid="T1">1</xref>) by the unusual limestone habitat and relatively low elevation. <italic><tp:taxon-name><tp:taxon-name-part taxon-name-part-type="genus">Stenomesson</tp:taxon-name-part> <tp:taxon-name-part taxon-name-part-type="species">miniatum</tp:taxon-name-part></tp:taxon-name></italic> has an urceolate corolla, and is always found above 2000 m in elevation to as high as 3500 (unpubl. herbarium data). <italic><tp:taxon-name><tp:taxon-name-part taxon-name-part-type="genus">Stenomesson</tp:taxon-name-part> <tp:taxon-name-part taxon-name-part-type="species">campanulatum</tp:taxon-name-part></tp:taxon-name></italic> has a non-patent limb and long-exserted stamens (<xref ref-type="bibr" rid="B2">Meerow 1985</xref>). The perianth of <italic><tp:taxon-name><tp:taxon-name-part taxon-name-part-type="genus">Stenomesson</tp:taxon-name-part> <tp:taxon-name-part taxon-name-part-type="species">ecuadorense</tp:taxon-name-part></tp:taxon-name></italic> has flaring tepals as does <italic><tp:taxon-name><tp:taxon-name-part taxon-name-part-type="genus">Stenomesson</tp:taxon-name-part> <tp:taxon-name-part taxon-name-part-type="species">miniatum</tp:taxon-name-part></tp:taxon-name></italic>, but is long campanulate in morphology. It is only the second species of the genus (<italic>sensu</italic> <xref ref-type="bibr" rid="B10">Meerow et al. 2000</xref>) reported from Ecuador, and so far the only endemic one.</p><fig id="F2" position="float" orientation="portrait"><label>Figure 2.</label><caption><p>Species closely related to the new taxa described in this paper. <bold>A</bold> <italic><tp:taxon-name><tp:taxon-name-part taxon-name-part-type="genus">Stenomesson</tp:taxon-name-part> <tp:taxon-name-part taxon-name-part-type="species">miniatum</tp:taxon-name-part></tp:taxon-name></italic> (<italic>Meerow</italic> 1148, FTG) <bold>B</bold> <italic><tp:taxon-name><tp:taxon-name-part taxon-name-part-type="genus">Stenomesson</tp:taxon-name-part> <tp:taxon-name-part taxon-name-part-type="species">campanulatum</tp:taxon-name-part></tp:taxon-name></italic> (<italic>Meerow</italic> 2445 (NA) <bold>C</bold> <italic><tp:taxon-name><tp:taxon-name-part taxon-name-part-type="genus">Eucharis</tp:taxon-name-part> <tp:taxon-name-part taxon-name-part-type="species">moorei</tp:taxon-name-part></tp:taxon-name></italic> (<italic>Meerow &amp; Meerow</italic> 1141, FLAS).</p></caption><graphic xmlns:xlink="http://www.w3.org/1999/xlink" xlink:href="phytokeys-048-001-g002.jpg" position="float" orientation="portrait" xlink:type="simple" id="oo_41392.jpg"/></fig></tp:treatment-sec><ref-list><ref id="B13"><mixed-citation xmlns:xlink="http://www.w3.org/1999/xlink" xlink:type="simple"><person-group><name name-style="western"><surname>Ravenna</surname><given-names>P</given-names></name></person-group> (<year>1978</year>) <article-title><italic><tp:taxon-name><tp:taxon-name-part taxon-name-part-type="genus">Stenomesson</tp:taxon-name-part> <tp:taxon-name-part taxon-name-part-type="species">miniatum</tp:taxon-name-part></tp:taxon-name></italic>.</article-title><source>Pl. Life</source><volume>34</volume>: <lpage>69</lpage>.</mixed-citation></ref><ref id="B2"><mixed-citation xmlns:xlink="http://www.w3.org/1999/xlink" xlink:type="simple"><person-group><name name-style="western"><surname>Meerow</surname><given-names>AW</given-names></name></person-group> (<year>1985</year>) <article-title>A new species of <italic><tp:taxon-name><tp:taxon-name-part taxon-name-part-type="genus">Eucrosia</tp:taxon-name-part></tp:taxon-name></italic> and a new name in <italic><tp:taxon-name><tp:taxon-name-part taxon-name-part-type="genus">Stenomesson</tp:taxon-name-part></tp:taxon-name></italic> (<tp:taxon-name><tp:taxon-name-part taxon-name-part-type="family">Amaryllidaceae</tp:taxon-name-part></tp:taxon-name>).</article-title><source>Brittonia</source><volume>37</volume>: <fpage>305</fpage>–<lpage>309</lpage>. doi: <ext-link ext-link-type="doi" xlink:href="10.2307/2806079" xlink:type="simple">10.2307/2806079</ext-link></mixed-citation></ref><ref id="B14"><mixed-citation xmlns:xlink="http://www.w3.org/1999/xlink" xlink:type="simple"><institution xlink:type="simple">Royal Horticultural Society</institution> (<year>1995</year>) <source>RHS Colour Chart</source>, <edition>3rd ed</edition>. <publisher-name>Royal Horticultural Society</publisher-name>, <publisher-loc>London</publisher-loc>.</mixed-citation></ref><ref id="B10"><mixed-citation xmlns:xlink="http://www.w3.org/1999/xlink" xlink:type="simple"><person-group><name name-style="western"><surname>Meerow</surname><given-names>AW</given-names></name><name name-style="western"><surname>Guy</surname><given-names>CL</given-names></name><name name-style="western"><surname>Li</surname><given-names>Q-B</given-names></name><name name-style="western"><surname>Yang</surname><given-names>S-L</given-names></name></person-group> (<year>2000</year>) <article-title>Phylogeny of the American <tp:taxon-name><tp:taxon-name-part taxon-name-part-type="family">Amaryllidaceae</tp:taxon-name-part></tp:taxon-name> based on nrDNA ITS sequences.</article-title><source>Systematic Botany</source><volume>25</volume>: <fpage>708</fpage>–<lpage>726</lpage>. doi: <ext-link ext-link-type="doi" xlink:href="10.2307/2666729" xlink:type="simple">10.2307/2666729</ext-link></mixed-citation></ref><ref id="B6"><mixed-citation xmlns:xlink="http://www.w3.org/1999/xlink" xlink:type="simple"><person-group><name name-style="western"><surname>Meerow</surname><given-names>AW</given-names></name></person-group> (<year>1990</year>) <article-title>202. <tp:taxon-name><tp:taxon-name-part taxon-name-part-type="family">Amaryllidaceae</tp:taxon-name-part></tp:taxon-name>.</article-title> In: <person-group><name name-style="western"><surname>Harling</surname><given-names>G</given-names></name><name name-style="western"><surname>Andersson</surname><given-names>L</given-names></name></person-group> (<role>Eds</role>) <source>Flora of Ecuador</source><volume>41</volume>: <fpage>1</fpage>–<lpage>52</lpage>.</mixed-citation></ref><ref id="B9"><mixed-citation xmlns:xlink="http://www.w3.org/1999/xlink" xlink:type="simple"><person-group><name name-style="western"><surname>Meerow</surname><given-names>AW</given-names></name><name name-style="western"><surname>van der Werff</surname><given-names>H</given-names></name></person-group> (<year>2004</year>) <article-title><italic><tp:taxon-name><tp:taxon-name-part taxon-name-part-type="genus">Pucara</tp:taxon-name-part></tp:taxon-name></italic> (<tp:taxon-name><tp:taxon-name-part taxon-name-part-type="family">Amaryllidaceae</tp:taxon-name-part></tp:taxon-name>) reduced to synonymy with <italic><tp:taxon-name><tp:taxon-name-part taxon-name-part-type="genus">Stenomesson</tp:taxon-name-part></tp:taxon-name></italic> on the basis of nuclear and plastid DNA spacer sequences, and a new related species of <italic><tp:taxon-name><tp:taxon-name-part taxon-name-part-type="genus">Stenomesson</tp:taxon-name-part></tp:taxon-name></italic>.</article-title><source>Systematic Botany</source><volume>29</volume>: <fpage>511</fpage>–<lpage>517</lpage>. doi: <ext-link ext-link-type="doi" xlink:href="10.1600/0363644041744400" xlink:type="simple">10.1600/0363644041744400</ext-link></mixed-citation></ref></ref-list></tp:taxon-treatment>
