# Supplementary material for: Two new species of endemic Ecuadorean Amaryllidaceae (Asparagales, Amaryllidaceae, Amarylloideae, Eucharideae)
Source: PhytoKeys. 2015 Apr 2;(48):1–9. doi: 10.3897/phytokeys.48.4399 (PMC4408727; doi:10.3897/phytokeys.48.4399)
Supplement: XML Treatment for Eucharis ruthiana [file phytokeys.48.4399-treatment2.xml]

<!DOCTYPE tp:taxon-treatment
  PUBLIC "-//TaxonX//DTD Taxonomic Treatment Publishing DTD v0 20100105//EN" "tax-treatment-NSO.dtd">
<tp:taxon-treatment xmlns:tp="http://www.plazi.org/taxpub"><tp:treatment-meta><kwd-group><label>Taxon classification</label><kwd><named-content content-type="kingdom">Plantae</named-content></kwd><kwd><named-content content-type="order">Asparagales</named-content></kwd><kwd><named-content content-type="family">Amaryllidaceae</named-content></kwd></kwd-group><mixed-citation publication-type="journal"><person-group><name><surname>Meerow</surname><given-names>Alan W.</given-names></name><name><surname>Jost</surname><given-names>Lou</given-names></name><name><surname>Oleas</surname><given-names>Nora</given-names></name></person-group><article-title>Two new species of endemic Ecuadorean <tp:taxon-name><tp:taxon-name-part taxon-name-part-type="family">Amaryllidaceae</tp:taxon-name-part></tp:taxon-name> (<tp:taxon-name><tp:taxon-name-part taxon-name-part-type="order">Asparagales</tp:taxon-name-part></tp:taxon-name>, <tp:taxon-name><tp:taxon-name-part taxon-name-part-type="family">Amaryllidaceae</tp:taxon-name-part></tp:taxon-name>, <tp:taxon-name><tp:taxon-name-part taxon-name-part-type="subfamily">Amarylloideae</tp:taxon-name-part></tp:taxon-name>, <tp:taxon-name><tp:taxon-name-part taxon-name-part-type="tribe">Eucharideae</tp:taxon-name-part></tp:taxon-name>)</article-title><source>PhytoKeys</source><day>2</day><month>4</month><year>2015</year><volume>2015</volume><issue>48</issue><fpage>1</fpage><lpage>9</lpage><pub-id pub-id-type="doi">10.3897/phytokeys.48.4399</pub-id></mixed-citation></tp:treatment-meta><tp:nomenclature><tp:taxon-name>
                        <tp:taxon-name-part taxon-name-part-type="genus">Eucharis</tp:taxon-name-part>
                        <tp:taxon-name-part taxon-name-part-type="species">ruthiana</tp:taxon-name-part>
                        <object-id xmlns:xlink="http://www.w3.org/1999/xlink" content-type="ipni" xlink:type="simple">urn:lsid:ipni.org:names:77146128-1</object-id>
                    </tp:taxon-name><tp:taxon-authority>Jost, Oleas &amp; Meerow</tp:taxon-authority><tp:taxon-status xmlns:xlink="http://www.w3.org/1999/xlink" xlink:type="simple">sp. nov.</tp:taxon-status><xref ref-type="fig" rid="F3">Fig. 3</xref><!--PageBreak--><!--PageBreak--></tp:nomenclature><tp:treatment-sec sec-type="Diagnosis"><title>Diagnosis.</title><p><italic><tp:taxon-name><tp:taxon-name-part taxon-name-part-type="genus">Eucharis</tp:taxon-name-part> <tp:taxon-name-part taxon-name-part-type="species">ruthiana</tp:taxon-name-part></tp:taxon-name></italic> appears closely related to <italic><tp:taxon-name><tp:taxon-name-part taxon-name-part-type="genus">Eucharis</tp:taxon-name-part> <tp:taxon-name-part taxon-name-part-type="species">moorei</tp:taxon-name-part></tp:taxon-name></italic> (Baker) Meerow (<xref ref-type="bibr" rid="B3">Meerow 1987a</xref>), placing it in <tp:taxon-name><tp:taxon-name-part taxon-name-part-type="genus">Eucharis</tp:taxon-name-part> <tp:taxon-name-part taxon-name-part-type="infraspecific-rank">subg.</tp:taxon-name-part> <tp:taxon-name-part taxon-name-part-type="subgenus">Heterocharis</tp:taxon-name-part></tp:taxon-name> Meerow, characterized by large campanulate, fragrant flowers, numerous ovules per locule, and green mature capsules (<xref ref-type="bibr" rid="B5">Meerow 1989</xref>). It differs from this species by the narrower leaves and tepals, mild (vs. strong) fragrance, deeply cleft staminal corona with long marginal teeth, the incurved free filaments, and the short style (Table <xref ref-type="table" rid="T2">2</xref>). From the putative hybrid <tp:taxon-name><tp:taxon-name-part taxon-name-part-type="genus">Eucharis</tp:taxon-name-part> <tp:taxon-name-part taxon-name-part-type="hybrid-sign">×</tp:taxon-name-part> <tp:taxon-name-part taxon-name-part-type="species">grandiflora</tp:taxon-name-part></tp:taxon-name> Planch. &amp; Lind., (1853) it differs by the long staminal teeth and its fertility.</p><table-wrap id="T2" position="float" orientation="portrait"><label>Table 2.</label><caption><p>Contrasting features of <italic><tp:taxon-name><tp:taxon-name-part taxon-name-part-type="genus">Eucharis</tp:taxon-name-part> <tp:taxon-name-part taxon-name-part-type="species">ruthiana</tp:taxon-name-part></tp:taxon-name></italic> and <italic><tp:taxon-name><tp:taxon-name-part taxon-name-part-type="genus">Eucharis</tp:taxon-name-part> <tp:taxon-name-part taxon-name-part-type="species">moorei</tp:taxon-name-part></tp:taxon-name></italic>.</p></caption><table rules="all"><tbody><tr><th rowspan="1" colspan="1">Character</th><th rowspan="1" colspan="1"><italic><tp:taxon-name><tp:taxon-name-part taxon-name-part-type="genus">Eucharis</tp:taxon-name-part> <tp:taxon-name-part taxon-name-part-type="species">ruthiana</tp:taxon-name-part></tp:taxon-name></italic></th><th rowspan="1" colspan="1"><italic><tp:taxon-name><tp:taxon-name-part taxon-name-part-type="genus">Eucharis</tp:taxon-name-part> <tp:taxon-name-part taxon-name-part-type="species">moorei</tp:taxon-name-part></tp:taxon-name></italic></th></tr><tr><td rowspan="1" colspan="1">Leaf/width ratio</td><td rowspan="1" colspan="1">3:1</td><td rowspan="1" colspan="1">&lt; 2:1</td></tr><tr><td rowspan="1" colspan="1">No. flowers</td><td rowspan="1" colspan="1">8–16</td><td rowspan="1" colspan="1">4–7</td></tr><tr><td rowspan="1" colspan="1">Tepal width</td><td rowspan="1" colspan="1">15–19 mm</td><td rowspan="1" colspan="1">17–27 mm</td></tr><tr><td rowspan="1" colspan="1">Staminal corona</td><td rowspan="1" colspan="1">Deeply incised</td><td rowspan="1" colspan="1">Connate for most of its length</td></tr><tr><td rowspan="1" colspan="1">Length of staminal teeth</td><td rowspan="1" colspan="1">7.5–8 mm</td><td rowspan="1" colspan="1">2.5–3 mm</td></tr><tr><td rowspan="1" colspan="1">Habit of free staminal filament</td><td rowspan="1" colspan="1">Incurved</td><td rowspan="1" colspan="1">Straight</td></tr><tr><td rowspan="1" colspan="1">Style length</td><td rowspan="1" colspan="1">2.3–2.6 cm</td><td rowspan="1" colspan="1">6–7 cm</td></tr><tr><td rowspan="1" colspan="1">Floral Fragrance</td><td rowspan="1" colspan="1">Mild</td><td rowspan="1" colspan="1">Strong</td></tr></tbody></table></table-wrap></tp:treatment-sec><tp:treatment-sec sec-type="Type"><title>Type.</title><p>ECUADOR: Zamora-Chinchipe, near Zamora, on rocky soil in the understory of lower montane forest ca. 1100 m elevation, June 2006, <italic>Jost 8278</italic> (Holotype: QCA!, Isotypes: QCNE!).</p></tp:treatment-sec><tp:treatment-sec sec-type="Description"><title>Description.</title><p>Geophytic, evergreen perennial from tunicate bulbs, tunics reddish brown, thin; immature bulb ca. 3 cm × 2.5 cm. Leaves (Fig. <xref ref-type="fig" rid="F3">3A–C</xref>) 2–5 per bulb, glabrous, tapering at base to a 19–18 cm long pseudopetiole that is 6–8 mm thick; lamina elliptical, ca. 28 cm × 9 cm, dark green adaxially and shallowly plicate, light green abaxially, acute at apex. Inflorescence scapose, scape 8–16 flowered, ca. 40 cm tall, 4 mm diam, terete, glaucous, solid, terminated by 2 greenish-white, eventually marcescent ovate-lanceolate bracts enclosing the buds in the early stages of elongation, ca. 3 cm long, ca. 5 mm wide at base, acute at apex. Flowers (Fig. <xref ref-type="fig" rid="F3">3D–G</xref>) slightly declinate, white, mildly fragrant, 4.5–5.0 cm long; pedicels 2–6 cm long, the last flowers to reach anthesis with the longest, with a narrow bracteole subtending each. Perianth (Fig. <xref ref-type="fig" rid="F3">3D, E</xref>) actinomorphic, funnelform-campanulate, consisting of six tepals in two whorls, fused below the throat into a slightly curved tube that is 15–2.0–2.2 cm long 2.7–3 mm diam, white for its entire length, cylindrical in the proximal 1.3–1.5 cm, then funnel-form distally, dilating to 0.85–10.0 mm at throat, limb spreading ca. 60° from the throat, 5–6 cm wide; outer tepals 28–36 mm × 15 mm, acute, with a white, ca. 3 mm long papillose apiculum; inner tepals 27–35 × 17–19 mm, minutely apiculate. Stamens joined at base into a 2.5–3.0 × 1.5–2.0 cm staminal corona deeply divided into six pairs of lanceolate, free, tooth-like processes, such that only the lower 2.6–3.0 mm of the corona is connate, stained yellowish-green along the filamental traces, most prominently on the inside surface; each tooth 7.5–8 mm long, acute at the apex and slightly recurved above the middle, with the six free filaments inserted between the teeth of each pair; free filaments narrowly subulate, slightly incurved towards center of the corona, 3–4 mm long, anthers oblong, 3–4 × &lt; 1 mm, white, dorsifixed, introrse; pollen white. Style 2.3–2.6 cm long, not exserted past stamens, white; stigma tri-lobed, papillate, ca. 2 mm wide. Ovary ellipsoid, 4–5 mm long, ca. 3.2 mm <!--PageBreak--><!--PageBreak-->wide, ovules 16–20 per locule, superposed, axile in placentation. Ripe fruit green, seed globose, bluish-black.</p><fig id="F3" position="float" orientation="portrait"><label>Figure 3.</label><caption><p><italic><tp:taxon-name><tp:taxon-name-part taxon-name-part-type="genus">Eucharis</tp:taxon-name-part> <tp:taxon-name-part taxon-name-part-type="species">ruthiana</tp:taxon-name-part></tp:taxon-name></italic>. <bold>A</bold> Plant in cultivation <bold>B–C</bold> Leaves <bold>B</bold> Adaxial view <bold>C</bold> Abaxial view <bold>D–H</bold> Flowers <bold>D</bold> Upper portion of inflorescence showing flower habit <bold>E</bold> Flower cut and spread to show staminal corona <bold>F</bold> Dorsal-ventral view of limb showing the spread of the androecium <bold>G</bold> Lateral view <bold>H</bold> Lateral view with three tepals removed to show androecium <bold>I</bold> Ovary dissected to show numerous, superposed, globose ovules <bold>J</bold> Distribution of <italic><tp:taxon-name><tp:taxon-name-part taxon-name-part-type="genus">Eucharis</tp:taxon-name-part> <tp:taxon-name-part taxon-name-part-type="species">ruthiana</tp:taxon-name-part></tp:taxon-name></italic> in Ecuador (black stars). Map courtesy of <ext-link xmlns:xlink="http://www.w3.org/1999/xlink" ext-link-type="uri" xlink:href="http://www.freeworldmaps.net" xlink:type="simple">www.freeworldmaps.net</ext-link>.</p></caption><graphic xmlns:xlink="http://www.w3.org/1999/xlink" xlink:href="phytokeys-048-001-g003.jpg" position="float" orientation="portrait" xlink:type="simple" id="oo_41393.jpg"/></fig></tp:treatment-sec><tp:treatment-sec sec-type="Distribution and ecology"><title>Distribution and ecology.</title><p><italic><tp:taxon-name><tp:taxon-name-part taxon-name-part-type="genus">Eucharis</tp:taxon-name-part> <tp:taxon-name-part taxon-name-part-type="species">ruthiana</tp:taxon-name-part></tp:taxon-name></italic> is only known from the type locality and a private reserve in southern Ecuador (Fig. <xref ref-type="fig" rid="F3">3I</xref>), in lower montane rain forest where it grows on stony soil in the understory of dense forest at ca. 1100 m elevation. A large population occurs on the Copalinga private reserve near Zamora according to the property owner.</p></tp:treatment-sec><tp:treatment-sec sec-type="Etymology"><title>Etymology.</title><p>The species is named in honor of the late Ruth Moore, ardent supporter of conservation efforts in Ecuador.</p></tp:treatment-sec><tp:treatment-sec sec-type="Notes"><title>Notes.</title><p><tp:taxon-name><tp:taxon-name-part taxon-name-part-type="genus">Eucharis</tp:taxon-name-part> <tp:taxon-name-part taxon-name-part-type="infraspecific-rank">subg.</tp:taxon-name-part> <tp:taxon-name-part taxon-name-part-type="subgenus">Heterocharis</tp:taxon-name-part></tp:taxon-name> was erected by <xref ref-type="bibr" rid="B5">Meerow (1989)</xref>, even though it appeared paraphyletic in his cladistic analysis of morphological characters. The large, fragrant flowers; numerous ovules per locule, and mature green fruits were considered symplesiomorphic for the genus. The subgenus previously included only two fertile species, <italic><tp:taxon-name><tp:taxon-name-part taxon-name-part-type="genus">Eucharis</tp:taxon-name-part> <tp:taxon-name-part taxon-name-part-type="species">sanderi</tp:taxon-name-part></tp:taxon-name></italic> <xref ref-type="bibr" rid="B1">Baker (1883)</xref>, endemic to the Chocó region of Colombia, and <italic><tp:taxon-name><tp:taxon-name-part taxon-name-part-type="genus">Eucharis</tp:taxon-name-part> <tp:taxon-name-part taxon-name-part-type="species">moorei</tp:taxon-name-part></tp:taxon-name></italic> (Baker) <xref ref-type="bibr" rid="B3">Meerow (1987a)</xref>, found on both the eastern and western declivities of the Ecuadorean Andes. The group also contains two apparently sterile taxa, <tp:taxon-name><tp:taxon-name-part taxon-name-part-type="genus">Eucharis</tp:taxon-name-part> <tp:taxon-name-part taxon-name-part-type="hybrid-sign">×</tp:taxon-name-part> <tp:taxon-name-part taxon-name-part-type="species">grandiflora</tp:taxon-name-part></tp:taxon-name> Planch. &amp; Lind. (1853), a putative hybrid of <italic><tp:taxon-name><tp:taxon-name-part taxon-name-part-type="genus">Eucharis</tp:taxon-name-part> <tp:taxon-name-part taxon-name-part-type="species">moorei</tp:taxon-name-part></tp:taxon-name></italic> and <italic><tp:taxon-name><tp:taxon-name-part taxon-name-part-type="genus">Eucharis</tp:taxon-name-part> <tp:taxon-name-part taxon-name-part-type="species">sanderi</tp:taxon-name-part></tp:taxon-name></italic>, found in southern Colombia and northern Ecuador (<xref ref-type="bibr" rid="B5">Meerow 1989</xref>), most often in cultivation, and <italic><tp:taxon-name><tp:taxon-name-part taxon-name-part-type="genus">Eucharis</tp:taxon-name-part> <tp:taxon-name-part taxon-name-part-type="species">amazonica</tp:taxon-name-part></tp:taxon-name></italic> Lind. ex Planch. (<xref ref-type="bibr" rid="B8">Meerow and Dehgan 1984</xref>). The latter, most commonly found in the lower Huallaga Valley of Peru, never sets seed, has a triploid-derived chromosome number (2<italic>n</italic> = 68), and impaired pollen fertility (<xref ref-type="bibr" rid="B11">Nagalla 1979</xref>; <xref ref-type="bibr" rid="B4">Meerow 1987b</xref>). <italic><tp:taxon-name><tp:taxon-name-part taxon-name-part-type="genus">Eucharis</tp:taxon-name-part> <tp:taxon-name-part taxon-name-part-type="species">ruthiana</tp:taxon-name-part></tp:taxon-name></italic> appears most closely related to <italic><tp:taxon-name><tp:taxon-name-part taxon-name-part-type="genus">Eucharis</tp:taxon-name-part> <tp:taxon-name-part taxon-name-part-type="species">moorei</tp:taxon-name-part></tp:taxon-name></italic>, but is easily separable (Table <xref ref-type="table" rid="T2">2</xref>) by the narrower leaves and tepals, the deeply cleft staminal cup with long marginal teeth, the short, nearly filiform, incurved free filaments, and the relatively short style.</p></tp:treatment-sec><ref-list><ref id="B3"><mixed-citation xmlns:xlink="http://www.w3.org/1999/xlink" xlink:type="simple"><person-group><name name-style="western"><surname>Meerow</surname><given-names>AW</given-names></name></person-group> (<year>1987a</year>) <article-title>New species of <italic><tp:taxon-name><tp:taxon-name-part taxon-name-part-type="genus">Phaedranassa</tp:taxon-name-part></tp:taxon-name></italic> and <italic><tp:taxon-name><tp:taxon-name-part taxon-name-part-type="genus">Eucharis</tp:taxon-name-part></tp:taxon-name></italic> (<tp:taxon-name><tp:taxon-name-part taxon-name-part-type="family">Amaryllidaceae</tp:taxon-name-part></tp:taxon-name>).</article-title><source>Sida</source><volume>12</volume>: <fpage>29</fpage>–<lpage>49</lpage>.</mixed-citation></ref><ref id="B5"><mixed-citation xmlns:xlink="http://www.w3.org/1999/xlink" xlink:type="simple"><person-group><name name-style="western"><surname>Meerow</surname><given-names>AW</given-names></name></person-group> (<year>1989</year>) <article-title>Systematics of the Amazon lilies, <italic><tp:taxon-name><tp:taxon-name-part taxon-name-part-type="genus">Eucharis</tp:taxon-name-part></tp:taxon-name></italic> and <italic><tp:taxon-name><tp:taxon-name-part taxon-name-part-type="genus">Caliphruria</tp:taxon-name-part></tp:taxon-name></italic> (<tp:taxon-name><tp:taxon-name-part taxon-name-part-type="family">Amaryllidaceae</tp:taxon-name-part></tp:taxon-name>).</article-title><source>Annals of the Missouri Botanical Garden</source><volume>76</volume>: <fpage>136</fpage>–<lpage>220</lpage>. doi: <ext-link ext-link-type="doi" xlink:href="10.2307/2399347" xlink:type="simple">10.2307/2399347</ext-link></mixed-citation></ref><ref id="B1"><mixed-citation xmlns:xlink="http://www.w3.org/1999/xlink" xlink:type="simple"><person-group><name name-style="western"><surname>Baker</surname><given-names>JG</given-names></name></person-group> (<year>1883</year>) <article-title><italic><tp:taxon-name><tp:taxon-name-part taxon-name-part-type="genus">Eucharis</tp:taxon-name-part> <tp:taxon-name-part taxon-name-part-type="species">sanderi</tp:taxon-name-part></tp:taxon-name></italic>.</article-title><source>Curtis’s Botanical Magazine</source><volume>109</volume>: t. 6676.</mixed-citation></ref><ref id="B8"><mixed-citation xmlns:xlink="http://www.w3.org/1999/xlink" xlink:type="simple"><person-group><name name-style="western"><surname>Meerow</surname><given-names>AW</given-names></name><name name-style="western"><surname>Dehgan</surname><given-names>B</given-names></name></person-group> (<year>1984</year>) <article-title>Re-establishment and lectotypification of <italic><tp:taxon-name><tp:taxon-name-part taxon-name-part-type="genus">Eucharis</tp:taxon-name-part> <tp:taxon-name-part taxon-name-part-type="species">amazonica</tp:taxon-name-part></tp:taxon-name></italic> Linden ex Planchon (<tp:taxon-name><tp:taxon-name-part taxon-name-part-type="family">Amaryllidaceae</tp:taxon-name-part></tp:taxon-name>).</article-title><source>Taxon</source><volume>33</volume>: <fpage>416</fpage>–<lpage>422</lpage>. doi: <ext-link ext-link-type="doi" xlink:href="10.2307/1220981" xlink:type="simple">10.2307/1220981</ext-link></mixed-citation></ref><ref id="B11"><mixed-citation xmlns:xlink="http://www.w3.org/1999/xlink" xlink:type="simple"><person-group><name name-style="western"><surname>Nagalla</surname><given-names>L</given-names></name></person-group> (<year>1979</year>) <article-title>Cytological studies in <italic><tp:taxon-name><tp:taxon-name-part taxon-name-part-type="genus">Eucharis</tp:taxon-name-part> <tp:taxon-name-part taxon-name-part-type="species">grandiflora</tp:taxon-name-part></tp:taxon-name></italic> Planch. and Linden.</article-title><source>Microbioscience Letters</source><volume>4</volume>: <fpage>89</fpage>–<lpage>94</lpage>.</mixed-citation></ref><ref id="B4"><mixed-citation xmlns:xlink="http://www.w3.org/1999/xlink" xlink:type="simple"><person-group><name name-style="western"><surname>Meerow</surname><given-names>AW</given-names></name></person-group> (<year>1987b</year>) <article-title>Chromosome cytology of <italic><tp:taxon-name><tp:taxon-name-part taxon-name-part-type="genus">Eucharis</tp:taxon-name-part></tp:taxon-name></italic>, <italic><tp:taxon-name><tp:taxon-name-part taxon-name-part-type="genus">Caliphruria</tp:taxon-name-part></tp:taxon-name></italic>, and <italic><tp:taxon-name><tp:taxon-name-part taxon-name-part-type="genus">Urceolina</tp:taxon-name-part></tp:taxon-name></italic> (<tp:taxon-name><tp:taxon-name-part taxon-name-part-type="family">Amaryllidaceae</tp:taxon-name-part></tp:taxon-name>).</article-title><source>American Journal of Botany</source><volume>74</volume>: <fpage>1559</fpage>–<lpage>1575</lpage>. doi: <ext-link ext-link-type="doi" xlink:href="10.2307/2444050" xlink:type="simple">10.2307/2444050</ext-link></mixed-citation></ref></ref-list></tp:taxon-treatment>
